# Supplementary material for: Training in statistical analysis reduces the framing effect among medical students and residents in Argentina
Source: J Educ Eval Health Prof. 2020 Sep 1;17:25. doi: 10.3352/jeehp.2020.17.25 (PMC7577882; doi:10.3352/jeehp.2020.17.25)
Supplement: Supplementary file 1 [file jeehp-17-25-dataset1.xlsx]

## Sheet: Pretest Students
	Preg.4(1)	Preg.4(2)	Preg.5(1)	Preg.5(2)	Preg.6(1)	Preg.6(2)	Preg.7(1)	Preg.7(2)	Preg.8(1)	Preg.8(2)	Preg.9(1)	Preg.9(2)
	6	6	6	6	1	6	5	5	1	1	6	6
	6	6	6	6	1	6	5	5	1	1	6	6
	6	6	6	6	1	6	5	5	1	1	6	6
	6	6	6	6	1	6	5	5	1	1	6	6
	6	6	6	6	1	6	5	5	1	1	6	6
	6	6	6	6	1	6	5	5	1	1	6	6
	6	6	6	6	1	6	5	5	1	1	6	6
	6	6	6	6	1	6	5	5	1	1	6	6
	6	6	6	6	1	6	5	5	1	1	5	6
	6	6	6	6	1	6	5	5	1	1	5	6
	6	6	6	6	1	6	5	4	1	1	5	6
	6	6	6	6	2	6	5	4	1	1	5	6
	6	6	6	6	2	6	5	4	1	1	5	6
	6	6	6	6	2	6	5	4	1	1	5	6
	3	6	6	6	2	6	5	4	1	1	5	6
	1	6	5	6	2	6	4	4	1	1	5	6
	4	6	5	6	3	5	4	4	1	1	5	6
	4	6	5	6	3	5	4	4	1	1	5	6
	5	6	5	5	3	5	4	4	2	1	5	6
	5	6	5	5	3	5	4	4	2	1	5	6
	5	6	4	5	3	5	4	4	2	1	5	6
	3	6	4	5	4	5	4	4	2	1	4	5
	3	6	4	5	4	5	4	4	2	1	4	5
	4	6	4	5	4	5	4	4	2	1	4	5
	4	6	4	5	4	4	4	4	2	1	4	5
	4	6	4	5	4	4	4	4	2	1	4	5
	4	6	4	5	4	4	4	4	2	1	4	5
	4	6	3	5	5	4	4	4	3	1	2	5
	2	6	2	5	5	4	4	4	3	1	2	5
	2	6	2	5	5	4	4	4	3	2	2	5
	2	5	1	5	5	4	4	4	3	2	1	5
	2	5	1	4	6	4	4	4	3	2	1	5
	2	5	1	4	6	3	2	4	6	2	1	5
		5		4		3		4		2		5
		5		4		3		4		2		5
		5		4		3		3		2		5
		5		4		2		3		2		5
		5		4		2		3		2		4
		5		3		2		3		2		4
		4		2		2		3		2		4
		4		2		2		2		2		4
		4		1		2		2		3		4
		4		1		1		2		3		3
		1		1		1		2		3		2
		2		1		1		1		3		1
		3		1		1				3		1
Mdn	5	6	5	5	3	5	4	4	1	1	5	5
P25%	3	5	4	4	1	3	4	4	1	1	4	5
P75%	6	6	6	6	4	6	5	4	2	2	5	6
	One-Sample Kolmogorov-Smirnov Test							One-Sample Kolmogorov-Smirnov Test							One-Sample Kolmogorov-Smirnov Test
			Preg41	Preg42	Preg51	Preg52				Preg61	Preg62	Preg71	Preg72				Preg81	Preg82	Preg91	Preg92
	N		33	46	33	46		N		33	46	33	45		N		33	46	33	46
	Normal Parametersa,,b	Mean	4.45455	5.36957	4.63636	4.63043		Normal Parametersa,,b	Mean	2.78788	4.26087	4.39394	3.86667		Normal Parametersa,,b	Mean	1.72727	1.47826	4.42424	5.06522
		Std. Deviation	1.62194	1.12267	1.65488	1.63787			Std. Deviation	1.65374	1.71833	0.658568	0.94388			Std. Deviation	1.06867	0.690865	1.56186	1.25436
	Most Extreme Differences	Absolute	0.253908	0.364963	0.249578	0.263172		Most Extreme Differences	Absolute	0.19351	0.192082	0.27583	0.333946		Most Extreme Differences	Absolute	0.297374	0.386049	0.280164	0.283615
		Positive	0.170334	0.287211	0.204968	0.201525			Positive	0.19351	0.155744	0.270593	0.22161			Positive	0.297374	0.386049	0.156511	0.228068
		Negative	-0.253908	-0.364963	-0.249578	-0.263172			Negative	-0.139823	-0.192082	-0.27583	-0.333946			Negative	-0.24808	-0.244386	-0.280164	-0.283615
	Kolmogorov-Smirnov Z		1.45859	2.4753	1.43372	1.78492		Kolmogorov-Smirnov Z		1.11163	1.30276	1.58452	2.24018		Kolmogorov-Smirnov Z		1.70828	2.61831	1.60942	1.92357
	Asymp. Sig. (2-tailed)		0.0283869	9.53028e-06	0.0327799	0.00341797		Asymp. Sig. (2-tailed)		0.168823	0.0671193	0.0131904	8.75204e-05		Asymp. Sig. (2-tailed)		0.00583824	2.2201e-06	0.0112506	0.00122219
	Test Statisticsa				Test Statisticsa			Test Statisticsa				Test Statisticsa			Test Statisticsa			Test Statisticsa
		Preg.4				Preg.5			Preg.6				Preg.7			VAR00006			VAR00008
	Mann-Whitney U	519			Mann-Whitney U	748		Mann-Whitney U	405			Mann-Whitney U	499.5		Mann-Whitney U	678.5		Mann-Whitney U	554.5
	Wilcoxon W	1080			Wilcoxon W	1829		Wilcoxon W	966			Wilcoxon W	1534.5		Wilcoxon W	1759.5		Wilcoxon W	1115.5
	Z	-2.63368			Z	-0.114709		Z	-3.57621			Z	-2.72979		Z	-0.912679		Z	-2.14504
	Asymp. Sig. (2-tailed)	0.00844647			Asymp. Sig. (2-tailed)	0.908676		Asymp. Sig. (2-tailed)	0.00034861			Asymp. Sig. (2-tailed)	0.00633756		Asymp. Sig. (2-tailed)	0.361411		Asymp. Sig. (2-tailed)	0.03195

## Sheet: Postest Students
	Preg.3(1)	Preg.3(2)	Preg.4(1)	Preg.4(2)	Preg.5(1)	Preg.5(2)	Preg.6(1)	Preg.6(2)	Preg.7(1)	Preg.7(2)	Preg.8(1)	Preg.8(2)
	1	1	1	1	1	1	1	1	1	1	1	1
	1	1	1	2	1	1	1	1	1	1	4	1
	1	2	1	2	1	1	1	1	2	2	4	2
	1	2	1	3	1	1	1	1	3	2	4	2
	1	2	1	3	1	1	1	1	3	2	4	3
	2	2	1	4	1	1	1	2	3	2	4	4
	2	2	2	4	1	1	1	2	3	3	4	4
	2	2	2	5	1	1	1	2	4	3	4	4
	2	2	2	5	1	1	1	2	4	3	5	4
	2	2	2	5	1	1	1	2	4	3	5	4
	2	4	2	5	1	1	1	2	4	3	5	4
	3	4	2	5	1	1	1	2	4	3	5	4
	3	4	3	5	1	1	1	3	4	3	5	5
	3	5	4	5	1	1	2	3	4	3	5	5
	4	5	4	5	1	1	2	3	4	3	5	5
	4	5	4	5	1	1	2	4	4	3	5	5
	4	5	5	6	1	1	2	4	4	3	5	5
	4	5	5	6	1	1	2	4	4	3	5	5
	4	5	5	6	1	1	2	4	4	4	5	5
	4	5	5	6	1	1	2	4	4	4	5	5
	4	5	5	6	1	1	2	4	4	4	5	5
	5	5	5	6	1	1	3	5	4	4	5	5
	5	5	5	6	1	2	3	5	4	4	5	5
	5	5	6	6	2	2	3	5	4	4	6	5
	5	6	6	6	2	2	3	5	4	4	6	5
	5	6	6	6	2	2	4	5	4	4	6	5
	5	6	6	6	2	2	4	5	4	4	6	5
	5	6	6	6	2	2	4	5	4	4	6	6
	5	6	6	6	2	2	4	5	4	4	6	6
	5	6	6	6	2	2	4	5	5	4	6	6
	5	6	6	6	2	2	4	5	5	4	6	6
	6	6	6	6	2	2	4	5	5	4	6	6
	6	6	6	6	2	2	4	5	5	4	6	6
	6	6	6	6	2	2	4	6	5	5	6	6
	6	6	6	6	2	2	4	6	5	5	6	6
	6	6	6	6	2	2	5	6	5	5	6	6
	6	6	6	6	2	3	5	6	5	5	6	6
	6		6		3	3	5	6	5		6
	6		6		4		6		5		6
Mdn	4	5	5	6	1	1	2	4	4	4	5	5
P25%	2	2	2	5	1	1	1	2	4	3	5	4
P75%	5	6	6	6	2	2	4	5	4.5	4	6	6
	Test Statisticsa			Test Statisticsa,b			Test Statisticsa			Test Statisticsa			Test Statisticsa			Test Statisticsa
		Preg 3			Preg 4			Preg 5			Preg 6			Preg 7			Preg 8
	Mann-Whitney U	544		Chi-Square	4.00762		Mann-Whitney U	734		Mann-Whitney U	451		Mann-Whitney U	478		Mann-Whitney U	578
	Wilcoxon W	1324		df	1		Wilcoxon W	1514		Wilcoxon W	1231		Wilcoxon W	1181		Wilcoxon W	1281
	Z	-1.72197		Asymp. Sig.	0.045295		Z	-0.0822241		Z	-3.01188		Z	-2.71496		Z	-1.57875
	Asymp. Sig. (2-tailed)	0.0850753					Asymp. Sig. (2-tailed)	0.934469		Asymp. Sig. (2-tailed)	0.00259633		Asymp. Sig. (2-tailed)	0.00662832		Asymp. Sig. (2-tailed)	0.114393

## Sheet: Cohen d Students
	Preg.4(1)	Preg.4(2)	Preg.3(1)	Preg.3(2)	Preg.6(1)	Preg.6(2)	Preg.7(1)	Preg.7(2)	Preg.5(1)	Preg.5(2)	Preg.8(1)	Preg.8(2)		Preg.3(1)	Preg.3(2)	Preg.4(1)	Preg.4(2)	Preg.5(1)	Preg.5(2)	Preg.6(1)	Preg.6(2)	Preg.7(1)	Preg.7(2)	Preg.8(1)	Preg.8(2)
	6	6	6	6	1	6	5	5	1	1	6	6		1	1	1	1	1	1	1	1	1	1	1	1
	6	6	6	6	1	6	5	5	1	1	6	6		1	1	1	2	1	1	1	1	1	1	4	1
	6	6	6	6	1	6	5	5	1	1	6	6		1	2	1	2	1	1	1	1	2	2	4	2
	6	6	6	6	1	6	5	5	1	1	6	6		1	2	1	3	1	1	1	1	3	2	4	2
	6	6	6	6	1	6	5	5	1	1	6	6		1	2	1	3	1	1	1	1	3	2	4	3
	6	6	6	6	1	6	5	5	1	1	6	6		2	2	1	4	1	1	1	2	3	2	4	4
	6	6	6	6	1	6	5	5	1	1	6	6		2	2	2	4	1	1	1	2	3	3	4	4
	6	6	6	6	1	6	5	5	1	1	6	6		2	2	2	5	1	1	1	2	4	3	4	4
	6	6	6	6	1	6	5	5	1	1	5	6		2	2	2	5	1	1	1	2	4	3	5	4
	6	6	6	6	1	6	5	5	1	1	5	6		2	2	2	5	1	1	1	2	4	3	5	4
	6	6	6	6	1	6	5	4	1	1	5	6		2	4	2	5	1	1	1	2	4	3	5	4
	6	6	6	6	2	6	5	4	1	1	5	6		3	4	2	5	1	1	1	2	4	3	5	4
	6	6	6	6	2	6	5	4	1	1	5	6		3	4	3	5	1	1	1	3	4	3	5	5
	6	6	6	6	2	6	5	4	1	1	5	6		3	5	4	5	1	1	2	3	4	3	5	5
	3	6	6	6	2	6	5	4	1	1	5	6		4	5	4	5	1	1	2	3	4	3	5	5
	1	6	5	6	2	6	4	4	1	1	5	6		4	5	4	5	1	1	2	4	4	3	5	5
	4	6	5	6	3	5	4	4	1	1	5	6		4	5	5	6	1	1	2	4	4	3	5	5
	4	6	5	6	3	5	4	4	1	1	5	6		4	5	5	6	1	1	2	4	4	3	5	5
	5	6	5	5	3	5	4	4	2	1	5	6		4	5	5	6	1	1	2	4	4	4	5	5
	5	6	5	5	3	5	4	4	2	1	5	6		4	5	5	6	1	1	2	4	4	4	5	5
	5	6	4	5	3	5	4	4	2	1	5	6		4	5	5	6	1	1	2	4	4	4	5	5
	3	6	4	5	4	5	4	4	2	1	4	5		5	5	5	6	1	1	3	5	4	4	5	5
	3	6	4	5	4	5	4	4	2	1	4	5		5	5	5	6	1	2	3	5	4	4	5	5
	4	6	4	5	4	5	4	4	2	1	4	5		5	5	6	6	2	2	3	5	4	4	6	5
	4	6	4	5	4	4	4	4	2	1	4	5		5	6	6	6	2	2	3	5	4	4	6	5
	4	6	4	5	4	4	4	4	2	1	4	5		5	6	6	6	2	2	4	5	4	4	6	5
	4	6	4	5	4	4	4	4	2	1	4	5		5	6	6	6	2	2	4	5	4	4	6	5
	4	6	3	5	5	4	4	4	3	1	2	5		5	6	6	6	2	2	4	5	4	4	6	6
	2	6	2	5	5	4	4	4	3	1	2	5		5	6	6	6	2	2	4	5	4	4	6	6
	2	6	2	5	5	4	4	4	3	2	2	5		5	6	6	6	2	2	4	5	5	4	6	6
	2	5	1	5	5	4	4	4	3	2	1	5		5	6	6	6	2	2	4	5	5	4	6	6
	2	5	1	4	6	4	4	4	3	2	1	5		6	6	6	6	2	2	4	5	5	4	6	6
	2	5	1	4	6	3	2	4	6	2	1	5		6	6	6	6	2	2	4	5	5	4	6	6
		5		4		3		4		2		5		6	6	6	6	2	2	4	6	5	5	6	6
		5		4		3		4		2		5		6	6	6	6	2	2	4	6	5	5	6	6
		5		4		3		3		2		5		6	6	6	6	2	2	5	6	5	5	6	6
		5		4		2		3		2		5		6	6	6	6	2	3	5	6	5	5	6	6
		5		4		2		3		2		4		6		6		3	3	5	6	5		6
		5		3		2		3		2		4		6		6		4		6		5		6
		4		2		2		3		2		4
		4		2		2		2		2		4
		4		1		2		2		3		4
		4		1		1		2		3		3
		1		1		1		2		3		2
		2		1		1		1		3		1
		3		1		1				3		1
	4.45455	5.36957	4.63636	4.63043	2.78788	4.26087	4.39394	3.86667	1.72727	1.47826	4.42424	5.06522		3.89744	4.40541	4.20513	5.13514	1.48718	1.47368	2.61538	3.73684	3.94872	3.40541	5.12821	4.64865
	2.63068	1.26039	2.73864	2.68261	2.73485	2.95266	0.433712	0.890909	1.14205	0.477295	2.43939	1.57343		2.9892	2.96997	3.90418	1.78679	0.466937	0.364154	2.24291	2.8478	0.944669	1.02553	1.00945	1.84535
Cohen d index	-0.656011		0.00360111		-0.873482		0.647895		0.276736		-0.452513			-0.294279		-0.551325		0.020935		-0.702924		0.547407		0.401391
r index	-0.311668		0.00180055		-0.400235		0.30818		0.137062		-0.220678			-0.145572		-0.26575		0.0104669		-0.331579		0.263994		0.196772
Mdn	5	6	5	5	3	5	4	4	1	1	5	5		4	5	5	6	1	1	2	4	4	4	5	5
P25%	3	5	4	4	1	3	4	4	1	1	4	5		2	2	2	5	1	1	1	2	4	3	5	4
P75%	6	6	6	6	4	6	5	4	2	2	5	6		5	6	6	6	2	2	4	5	4.5	4	6	6
	0.671	0.412	0.048	0.66	0.718	0.121	0.027	0.02	0.443	0.819	0.053	0.073

## Sheet: Pretest Residents
	Preg.3(1)	Preg.3(2)	Preg.4(1)	Preg.4(2)	Preg.5(1)	Preg.5(2)	Preg.6(1)	Preg.6(2)	Preg.7(1)	Preg.7(2)	Preg.8(1)	Preg.8(2)
	1	1	1	1	1	1	1	1	2	1	1	1
	1	1	2	1	1	1	1	1	2	2	1	1
	1	1	2	1	1	1	1	1	3	2	1	1
	1	1	2	1	1	1	1	1	3	2	1	2
	1	1	2	1	1	1	1	2	3	3	1	2
	1	1	2	2	1	1	1	2	4	3	2	2
	1	1	2	2	1	1	1	3	4	3	2	3
	2	1	2	3	1	1	1	3	4	3	3	3
	2	1	3	3	1	1	1	3	4	3	3	3
	2	1	3	3	1	1	1	3	4	3	3	3
	2	1	3	3	1	1	1	4	4	3	4	3
	2	1	3	3	1	1	1	4	4	3	4	3
	2	1	3	4	1	1	2	4	4	3	4	4
	2	2	3	5	1	1	2	5	4	3	5	4
	3	2	4	5	1	1	2	5	4	3	5	4
	3	2	4	5	1	1	2	5	4	3	5	4
	3	2	4	5	1	1	2	5	4	3	5	5
	3	3	4	5	1	1	2	5	4	4	5	5
	4	3	4	5	2	1	2	5	4	4	5	5
	4	4	4	6	2	1	2	5	4	4	5	5
	4	4	4	6	2	1	2	5	5	4	5	5
	5	4	5	6	2	1	2	6	5	4	5	5
	5	4	5	6	2	1	3	6	5	4	5	5
	5	4	5	6	2	1	3	6	5	4	5	5
	5	5	5	6	2	1	4	6	5	4	6	6
	5	5	6	6	2	1	4	6	5	4	6	6
	5	5	6	6	2	1	5	6	5	4	6	6
	5	5	6	6	2	1	5	6	5	4	6	6
	5	5	6	6	2	1	5	6	5	4	6	6
	5	5	6	6	3	1	5	6	5	4	6	6
	5	5	6	6	3	1	5	6	5	4	6	6
	6	6	6	6	3	2	5	6	5	4	6	6
	6	6	6	6	3	2	5	6	5	4	6	6
	6	6	6	6	3	2	5	6	5	5	6	6
	6	6	6	6	4	2	6	6	5	5	6	6
	6	6	6	6	4	2	6	6	5	5	6	6
	6	6	6	6	4	2	6	6	5	5	6	6
	6	6	6	6	4	2	6	6	5	5	6	6
	6	6	6	6	4	2	6	6	6	5	6	6
	6	6	6	6	4	2	6	6	6	5	6	6
	6	6	6	6	5	2	6	6	6	5	6	6
	6	6	6	6	5	2	6	6	6	5	6	6
	6	6	6	6	5	2	6	6	6	5	6	6
	6	6	6	6	6	3	6	6	6	5	6	6
		6	6	6	6	3		6	6	5	6	6
		6	6	6		3		6		5		6
		6		6		3		6		6		6
		6		6		4		6		6		6
		6		6		5		6		6		6
Mdn	5	5	5	6	2	1	3	6	5	4	5.5	6
P25%	2	2	3.5	5	1	1	2	5	4	3	5	4
P75%	6	6	6	6	3.75	2	5	6	5	5	6	6
Test Statisticsa			Test Statisticsa			Test Statisticsa			Test Statisticsa			Test Statisticsa			Test Statisticsa
	Preg3			Preg4			Preg5			Preg6			Preg7			Preg8
Mann-Whitney U	1074		Mann-Whitney U	967		Mann-Whitney U	765.5		Mann-Whitney U	599		Mann-Whitney U	750		Mann-Whitney U	1072
Wilcoxon W	2299		Wilcoxon W	2048		Wilcoxon W	1990.5		Wilcoxon W	1589		Wilcoxon W	1975		Wilcoxon W	2107
Z	-0.0316717		Z	-1.2993		Z	-2.779		Z	-3.84458		Z	-2.77843		Z	-0.247126
Asymp. Sig. (2-tailed)	0.974734		Asymp. Sig. (2-tailed)	0.193839		Asymp. Sig. (2-tailed)	0.00545257		Asymp. Sig. (2-tailed)	0.000120758		Asymp. Sig. (2-tailed)	0.00546229		Asymp. Sig. (2-tailed)	0.804811

## Sheet: Postest Reidents
	Preg.3(1)	Preg.3(2)	Preg.4(1)	Preg.4(2)	Preg.5(1)	Preg.5(2)	Preg.6(1)	Preg.6(2)	Preg.7(1)	Preg.7(2)	Preg.8(1)	Preg.8(2)
	1	1	1	1	1	1	1	1	2	1	1	1
	1	1	1	1	1	1	1	1	4	2	1	1
	2	1	1	1	1	1	1	1	4	2	1	1
	2	1	2	2	1	1	1	2	4	2	2	2
	2	1	2	2	1	1	1	2	4	2	2	2
	2	2	2	2	1	1	1	2	4	2	3	2
	2	2	3	3	1	1	1	2	4	2	3	2
	2	2	4	3	1	1	1	2	4	2	4	2
	2	2	4	3	1	1	1	2	4	3	4	2
	3	2	4	3	1	1	2	2	4	3	4	2
	3	2	4	3	1	1	2	2	4	3	5	3
	3	3	4	3	1	1	2	3	4	3	5	3
	3	3	4	3	1	1	2	3	5	3	5	3
	3	3	4	4	1	1	2	3	5	3	5	3
	4	3	4	4	1	1	2	3	5	3	5	3
	4	3	4	4	1	1	2	4	5	3	5	4
	4	3	4	4	1	1	2	5	5	3	5	4
	4	3	4	4	1	2	2	5	5	3	5	4
	5	3	5	4	1	2	3	5	5	4	5	5
	5	3	5	4	1	2	3	5	5	4	5	5
	5	3	5	4	2	2	4	5	5	4	6	5
	5	4	5	5	2	2	4	5	5	4	6	5
	5	4	5	5	2	2	5	5	5	4	6	5
	5	4	5	5	2	2	5	5	5	4	6	5
	5	4	5	5	2	2	5	5	5	4	6	5
	5	4	6	5	2	2	5	5	5	4	6	5
	6	4	6	5	2	2	5	5	5	4	6	5
	6	5	6	5	2	2	5	5	5	4	6	5
	6	5	6	5	2	2	5	5	5	4	6	5
	6	5	6	6	2	3	5	6	6	4	6	5
	6	5	6	6	3	3	5	6	6	5	6	6
	6	5	6	6	3	3	6	6	6	5	6	6
	6	5	6	6	3	3	6	6	6	5	6	6
	6	5	6	6	4	3	6	6	6	5	6	6
	6	5	6	6	5	3	6	6	6	5	6	6
	6	5	6	6	6	3	6	6	6	5	6	6
		6		6		4		6		5		6
		6		6		4		6		5		6
		6		6		4		6		5		6
		6		6		5		6		5		6
		6		6		5		6		5		6
		6		6		6		6		6
		6		6		6		6		6
		6		6				6
								6
Mdn	4.5	4	4.5	5	1	2	2.5	5	5	4	5	5
P25%	2.75	2.75	4	3	1	1	1.75	3	4	3	4	3
P75%	6	5	6	6	2	3	5	6	5	5	6	6
Test Statisticsa			Test Statisticsa			Test Statisticsa			Test Statisticsa			Test Statisticsa			Test Statisticsa
	Preg3			Preg4			Preg5			Preg6			Preg7			Preg8
Mann-Whitney U	695		Mann-Whitney U	791		Mann-Whitney U	617		Mann-Whitney U	521		Mann-Whitney U	382		Mann-Whitney U	576
Wilcoxon W	1685		Wilcoxon W	1457		Wilcoxon W	1283		Wilcoxon W	1187		Wilcoxon W	1328		Wilcoxon W	1437
Z	-0.95462		Z	-0.00995377		Z	-1.65355		Z	-2.81854		Z	-4.0091		Z	-1.71465
Asymp. Sig. (2-tailed)	0.33977		Asymp. Sig. (2-tailed)	0.992058		Asymp. Sig. (2-tailed)	0.098218		Asymp. Sig. (2-tailed)	0.00482426		Asymp. Sig. (2-tailed)	6.09503e-05		Asymp. Sig. (2-tailed)	0.0864101

## Sheet: Cohen d Residents
	Preg.3(1)	Preg.3(2)	Preg.4(1)	Preg.4(2)	Preg.5(1)	Preg.5(2)	Preg.6(1)	Preg.6(2)	Preg.7(1)	Preg.7(2)	Preg.8(1)	Preg.8(2)		Preg.3(1)	Preg.3(2)	Preg.4(1)	Preg.4(2)	Preg.5(1)	Preg.5(2)	Preg.6(1)	Preg.6(2)	Preg.7(1)	Preg.7(2)	Preg.8(1)	Preg.8(2)
	1	1	1	1	1	1	1	1	2	1	1	1		1	1	1	1	1	1	1	1	2	1	1	1
	1	1	2	1	1	1	1	1	2	2	1	1		1	1	1	1	1	1	1	1	4	2	1	1
	1	1	2	1	1	1	1	1	3	2	1	1		2	1	1	1	1	1	1	1	4	2	1	1
	1	1	2	1	1	1	1	1	3	2	1	2		2	1	2	2	1	1	1	2	4	2	2	2
	1	1	2	1	1	1	1	2	3	3	1	2		2	1	2	2	1	1	1	2	4	2	2	2
	1	1	2	2	1	1	1	2	4	3	2	2		2	2	2	2	1	1	1	2	4	2	3	2
	1	1	2	2	1	1	1	3	4	3	2	3		2	2	3	3	1	1	1	2	4	2	3	2
	2	1	2	3	1	1	1	3	4	3	3	3		2	2	4	3	1	1	1	2	4	2	4	2
	2	1	3	3	1	1	1	3	4	3	3	3		2	2	4	3	1	1	1	2	4	3	4	2
	2	1	3	3	1	1	1	3	4	3	3	3		3	2	4	3	1	1	2	2	4	3	4	2
	2	1	3	3	1	1	1	4	4	3	4	3		3	2	4	3	1	1	2	2	4	3	5	3
	2	1	3	3	1	1	1	4	4	3	4	3		3	3	4	3	1	1	2	3	4	3	5	3
	2	1	3	4	1	1	2	4	4	3	4	4		3	3	4	3	1	1	2	3	5	3	5	3
	2	2	3	5	1	1	2	5	4	3	5	4		3	3	4	4	1	1	2	3	5	3	5	3
	3	2	4	5	1	1	2	5	4	3	5	4		4	3	4	4	1	1	2	3	5	3	5	3
	3	2	4	5	1	1	2	5	4	3	5	4		4	3	4	4	1	1	2	4	5	3	5	4
	3	2	4	5	1	1	2	5	4	3	5	5		4	3	4	4	1	1	2	5	5	3	5	4
	3	3	4	5	1	1	2	5	4	4	5	5		4	3	4	4	1	2	2	5	5	3	5	4
	4	3	4	5	2	1	2	5	4	4	5	5		5	3	5	4	1	2	3	5	5	4	5	5
	4	4	4	6	2	1	2	5	4	4	5	5		5	3	5	4	1	2	3	5	5	4	5	5
	4	4	4	6	2	1	2	5	5	4	5	5		5	3	5	4	2	2	4	5	5	4	6	5
	5	4	5	6	2	1	2	6	5	4	5	5		5	4	5	5	2	2	4	5	5	4	6	5
	5	4	5	6	2	1	3	6	5	4	5	5		5	4	5	5	2	2	5	5	5	4	6	5
	5	4	5	6	2	1	3	6	5	4	5	5		5	4	5	5	2	2	5	5	5	4	6	5
	5	5	5	6	2	1	4	6	5	4	6	6		5	4	5	5	2	2	5	5	5	4	6	5
	5	5	6	6	2	1	4	6	5	4	6	6		5	4	6	5	2	2	5	5	5	4	6	5
	5	5	6	6	2	1	5	6	5	4	6	6		6	4	6	5	2	2	5	5	5	4	6	5
	5	5	6	6	2	1	5	6	5	4	6	6		6	5	6	5	2	2	5	5	5	4	6	5
	5	5	6	6	2	1	5	6	5	4	6	6		6	5	6	5	2	2	5	5	5	4	6	5
	5	5	6	6	3	1	5	6	5	4	6	6		6	5	6	6	2	3	5	6	6	4	6	5
	5	5	6	6	3	1	5	6	5	4	6	6		6	5	6	6	3	3	5	6	6	5	6	6
	6	6	6	6	3	2	5	6	5	4	6	6		6	5	6	6	3	3	6	6	6	5	6	6
	6	6	6	6	3	2	5	6	5	4	6	6		6	5	6	6	3	3	6	6	6	5	6	6
	6	6	6	6	3	2	5	6	5	5	6	6		6	5	6	6	4	3	6	6	6	5	6	6
	6	6	6	6	4	2	6	6	5	5	6	6		6	5	6	6	5	3	6	6	6	5	6	6
	6	6	6	6	4	2	6	6	5	5	6	6		6	5	6	6	6	3	6	6	6	5	6	6
	6	6	6	6	4	2	6	6	5	5	6	6			6		6		4		6		5		6
	6	6	6	6	4	2	6	6	5	5	6	6			6		6		4		6		5		6
	6	6	6	6	4	2	6	6	6	5	6	6			6		6		4		6		5		6
	6	6	6	6	4	2	6	6	6	5	6	6			6		6		5		6		5		6
	6	6	6	6	5	2	6	6	6	5	6	6			6		6		5		6		5		6
	6	6	6	6	5	2	6	6	6	5	6	6			6		6		6		6		6
	6	6	6	6	5	2	6	6	6	5	6	6			6		6		6		6		6
	6	6	6	6	6	3	6	6	6	5	6	6			6		6				6
		6	6	6	6	3		6	6	5	6	6									6
		6	6	6		3		6		5		6		4.08333	3.72727	4.36111	4.36364	1.77778	2.23256	3.22222	4.35556	4.80556	3.72093	4.75	4.14634
		6		6		3		6		6		6		2.82143	2.71459	2.46587	2.51586	1.43492	1.99225	3.60635	3.05253	0.73254	1.49169	2.59286	2.87805
		6		6		4		6		6		6	Cohen d index	0.214013		-0.00160004		-0.347415		-0.621115		1.0285		0.364986
		6		6		5		6		6		6	r index	0.106399		-0.000800018		-0.171145		-0.296585		0.457323		0.179528
	4.14634	4.06522	4.69767	5.1087	2.45238	1.58696	3.4878	5.15217	4.71429	4.08696	4.95238	5
	3.22805	4.15121	2.21595	2.23237	2.30256	0.825604	4.0061	1.77633	0.648084	0.925604	2.09524	1.77778
Cohen d index	0.0422336		-0.275601		0.69199		-0.978835		0.707215		-0.0342193
r index	0.0211121		-0.136511		0.326976		-0.439593		0.333379		-0.0171071
